# Supplementary material for: An Evolutionary Analysis of B-Box Transcription Factors in Strawberry Reveals the Role of FaBBx28c1 in the Regulation of Flowering Time
Source: Int J Mol Sci. 2021 Oct 29;22(21):11766. doi: 10.3390/ijms222111766 (PMC8583817; doi:10.3390/ijms222111766)
Supplement: Supplementary file 1 [file ijms-22-11766-s001.zip]

Archive with 27 entries (26 files):
- SFiles/
- SFiles/Figure S1.pdf
- SFiles/Figure S2.pdf
- SFiles/Figure S3.jpg
- SFiles/Figure S4.png
- SFiles/Figure S5.tif
- SFiles/Figure S6.jpg
- SFiles/Figure S6.tif
- SFiles/Figure S7.png
- SFiles/Figure S7.tif
- SFiles/Figure S8.jpg
- SFiles/Figure S8.tif
- SFiles/Figure S9.jpg
- SFiles/Figure S9.tif
- SFiles/FileS.pdf
- SFiles/Tabel S1.xlsx
- SFiles/Table S10.xlsx
- SFiles/Table S11.xlsx
- SFiles/Table S2.xlsx
- SFiles/Table S3.xlsx
- SFiles/Table S4.xlsx
- SFiles/Table S5.xlsx
- SFiles/Table S6.xlsx
- SFiles/Table S7.xlsx
- SFiles/Table S8.pdf
- SFiles/Table S9.xlsx
- SFiles/TableS12.pdf
