# Supplementary material for: An Evolutionary Analysis of B-Box Transcription Factors in Strawberry Reveals the Role of FaBBx28c1 in the Regulation of Flowering Time
Source: Int J Mol Sci. 2021 Oct 29;22(21):11766. doi: 10.3390/ijms222111766 (PMC8583817; doi:10.3390/ijms222111766)
Supplement: Supplementary file 1 [file ijms-22-11766-s001.zip › SFiles/Tabel S1.xlsx]

## Sheet: Tabel S1
Detailed information of BBX proteins
Annotation_in_Genome_Database	Gene_Name	Length	Mv_Da	pI
FvH4_1g12110.1	FvBBX19a	186	20516	7.19
FvH4_4g08980.1	FvBBX6a	356	38993.5	5.72
FvH4_4g10930.1	FvBBX25a	238	26293.3	4.48
FvH4_4g27390.1	FvBBX15a	450	50333.4	5.56
FvH4_6g37140.1	FvBBX29a	264	28638.2	8.65
FvH4_6g37790.1	FvBBX22b	70	7667.8	5.6
FvH4_6g45860.1	FvCO	385	42345.6	5.28
FvH4_6g44270.1	FvBBX28c	252	27900.8	4.5
FvH4_2g10070.1	FvBBX21a	212	23958.3	6.6
FvH4_2g24910.1	FvBBX11a	407	45017	5.2
FvH4_2g38990.1	FvBBX21b	313	34463.2	7.09
FvH4_2g41420.1	FvBBX5a	312	34506.3	6.76
FvH4_3g03640.1	FvBBX28a	183	20264.4	4.13
FvH4_3g17750.1	FvBBX22a	287	30812.3	4.9
FvH4_3g21230.1	FvBBX28b	247	27112.2	4.04
FvH4_5g12150.1	FvBBX16a	457	51231	5.64
maker-Fvb4-2-augustus-gene-158.32-mRNA-1	FaBBX25a1	238	26270.2	4.54
maker-Fvb4-2-augustus-gene-170.12-mRNA-1	FaBBX6a2	356	39073.6	6.16
maker-Fvb2-1-augustus-gene-162.31-mRNA-1	FaBBX11a1	419	46927.3	6.37
maker-Fvb2-1-augustus-gene-252.47-mRNA-1	FaBBX21b1	308	34053.9	7.06
maker-Fvb2-1-augustus-gene-264.73-mRNA-1	FaBBX5a1	316	34955.8	7.03
maker-Fvb3-1-augustus-gene-192.18-mRNA-1	FaBBX28b1	246	27170.4	4.05
maker-Fvb3-1-augustus-gene-218.51-mRNA-1	FaBBX22a1	289	30920.4	4.7
augustus_masked-Fvb3-1-processed-gene-301.7-mRNA-1	FaBBX28a1	183	20286.4	4.01
maker-Fvb6-1-augustus-gene-48.60-mRNA-1	FaBBX1a1	472	51450.1	6.78
maker-Fvb6-1-augustus-gene-58.64-mRNA-1	FaBBX28c1	252	27930.9	4.5
snap_masked-Fvb5-3-processed-gene-212.34-mRNA-1	FaBBX16a4	485	54135.4	6.11
augustus_masked-Fvb3-3-processed-gene-2.5-mRNA-1	FaBBX28a3	183	20265.4	4.1
maker-Fvb3-3-augustus-gene-84.31-mRNA-1	FaBBX22a3	287	30670.2	4.89
maker-Fvb3-3-augustus-gene-110.38-mRNA-1	FaBBX28b3	244	26903.1	4.09
maker-Fvb1-1-augustus-gene-216.44-mRNA-1	FaBBX19a1	226	24894.1	7.9
maker-Fvb3-4-augustus-gene-178.47-mRNA-1	FaBBX28b4	247	27113.2	4
maker-Fvb3-4-augustus-gene-205.43-mRNA-1	FaBBX22a4	287	30802.3	4.9
augustus_masked-Fvb3-4-processed-gene-275.11-mRNA-1	FaBBX28a4	184	20394.5	4.08
maker-Fvb4-1-augustus-gene-70.19-mRNA-1	FaBBX6a1	356	39049.7	6.74
maker-Fvb4-1-augustus-gene-151.38-mRNA-1	FaBBX15a1	447	49753.8	5.42
maker-Fvb6-3-augustus-gene-0.33-mRNA-1	FaBBX1a3	382	41988.1	5.29
maker-Fvb6-3-augustus-gene-50.43-mRNA-1	FaBBX28c3	248	27419.5	4.72
augustus_masked-Fvb6-3-processed-gene-98.11-mRNA-1	FaBBX29a2	264	28546	8.31
maker-Fvb1-4-augustus-gene-58.51-mRNA-1	FaBBX19a4	332	36199.5	7.92
augustus_masked-Fvb6-2-processed-gene-6.6-mRNA-1	FaBBX29a1	255	27636.1	8.41
maker-Fvb6-2-augustus-gene-317.47-mRNA-1	FaBBX1a2	384	42351.7	5.28
augustus_masked-Fvb6-2-processed-gene-327.10-mRNA-1	FaBBX28c2	245	27241.3	4.79
maker-Fvb5-1-augustus-gene-62.74-mRNA-1	FaBBX16a1	457	51227	5.53
maker-Fvb5-1-augustus-gene-77.70-mRNA-1	FaBBX16a2	457	51242	5.65
maker-Fvb1-3-snap-gene-65.61-mRNA-1	FaBBX19a3	256	28199.1	8.42
augustus_masked-Fvb6-4-processed-gene-277.11-mRNA-1	FaBBX29a3	260	28078.4	8.35
snap_masked-Fvb6-4-processed-gene-318.22-mRNA-1	FaBBX28c4	232	25424.1	4.43
maker-Fvb6-4-augustus-gene-327.56-mRNA-1	FaBBX1a4	382	42250.7	5.44
maker-Fvb2-3-augustus-gene-36.57-mRNA-1	FaBBX21b2	127	14270.4	6.7
augustus_masked-Fvb2-3-processed-gene-86.5-mRNA-1	FaBBX11a2	371	40818.1	4.85
maker-Fvb4-3-augustus-gene-52.49-mRNA-1	FaBBX15a2	450	50319.4	5.56
maker-Fvb4-3-augustus-gene-80.43-mRNA-1	FaBBX15a3	450	50346.4	5.43
maker-Fvb4-3-snap-gene-221.64-mRNA-1	FaBBX25a2	315	35289.3	5.37
maker-Fvb4-3-augustus-gene-252.28-mRNA-1	FaBBX6a3	356	39020.5	5.72
maker-Fvb1-2-augustus-gene-80.38-mRNA-1	FaBBX19a2	226	24949.1	7.9
maker-Fvb5-4-augustus-gene-61.61-mRNA-1	FaBBX16a5	459	51671.7	5.92
maker-Fvb2-4-augustus-gene-249.53-mRNA-1	FaBBX21b3	306	33773.6	6.88
maker-Fvb2-4-augustus-gene-265.125-mRNA-1	FaBBX5a2	336	37455.5	7.37
maker-Fvb2-2-augustus-gene-161.27-mRNA-1	FaBBX21a1	212	23899.3	6.38
snap_masked-Fvb3-2-processed-gene-16.40-mRNA-1	FaBBX28a2	191	21368.4	3.94
maker-Fvb3-2-augustus-gene-99.44-mRNA-1	FaBBX22a2	284	30501	5.15
maker-Fvb3-2-augustus-gene-126.22-mRNA-1	FaBBX28b2	240	26368.6	4.14
maker-Fvb4-4-augustus-gene-48.45-mRNA-1	FaBBX15a4	444	49436.6	5.72
maker-Fvb4-4-snap-gene-165.32-mRNA-1	FaBBX25a3	269	29938.3	4.88
maker-Fvb4-4-augustus-gene-205.14-mRNA-1	FaBBX6a4	353	38625	6.24
maker-Fvb5-2-augustus-gene-69.49-mRNA-1	FaBBX16a3	460	51806.8	6.02
