# Supplementary material for: An Evolutionary Analysis of B-Box Transcription Factors in Strawberry Reveals the Role of FaBBx28c1 in the Regulation of Flowering Time
Source: Int J Mol Sci. 2021 Oct 29;22(21):11766. doi: 10.3390/ijms222111766 (PMC8583817; doi:10.3390/ijms222111766)
Supplement: Supplementary file 1 [file ijms-22-11766-s001.zip › SFiles/Table S10.xlsx]

## Sheet: TableS10
Cis-regulatory elements on the promoter of FvBBX
FunctionClassification	Count	Percentage
Light-responsive elements	142	29.7694
Abscisic acid response element	57	11.9497
MYB-related element	57	11.9497
MeJA-response element	54	11.3208
MYC-related element	44	9.22432
Anaerobic induction element	29	6.07966
Tissue-expression element	18	3.77358
Gibberellin-response element	17	3.56394
Ethylene-response element	13	2.72537
Auxin-response element	12	2.51572
Zein metabolism regulation	10	2.09644
Drought-inducible element	8	1.67715
Low-temperature response element	6	1.25786
dehydration-responsive element	4	0.838574
Differentiation of cells	2	0.419287
Anoxic-inducible element	1	0.209644
Bio-stress element	1	0.209644
Circadian control element	1	0.209644
Heavy metals stress-response	1	0.209644
