# Supplementary material for: An Evolutionary Analysis of B-Box Transcription Factors in Strawberry Reveals the Role of FaBBx28c1 in the Regulation of Flowering Time
Source: Int J Mol Sci. 2021 Oct 29;22(21):11766. doi: 10.3390/ijms222111766 (PMC8583817; doi:10.3390/ijms222111766)
Supplement: Supplementary file 1 [file ijms-22-11766-s001.zip › SFiles/Table S11.xlsx]

## Sheet: TableS11
Cis-regulatory elements on the promoter of FaBBX
FunctionClassification	Count	Percentage
Light-responsive elements	349	27.1807
Abscisic acid response element	169	13.162
MYB-related element	156	12.1495
MeJA-response element	152	11.838
MYC-related element	123	9.57944
Anaerobic induction element	79	6.15265
Tissue-expression element	57	4.43925
Auxin-response element	31	2.41433
Gibberellin-response element	31	2.41433
Zein metabolism regulation	28	2.18069
Drought-inducible element	27	2.1028
Low-temperature response element	22	1.7134
Ethylene-response element	19	1.47975
dehydration-responsive element	16	1.24611
Circadian control element	8	0.623053
Differentiation of cells	6	0.46729
Anoxic-inducible element	5	0.389408
Heavy metals stress-response	3	0.233645
Bio-stress element	2	0.155763
Elicitor-mediated activation	1	0.0778816
