# Supplementary material for: An Evolutionary Analysis of B-Box Transcription Factors in Strawberry Reveals the Role of FaBBx28c1 in the Regulation of Flowering Time
Source: Int J Mol Sci. 2021 Oct 29;22(21):11766. doi: 10.3390/ijms222111766 (PMC8583817; doi:10.3390/ijms222111766)
Supplement: Supplementary file 1 [file ijms-22-11766-s001.zip › SFiles/Table S2.xlsx]

## Sheet: TableS2
Conserved domain in BBX proteins
Gene_Name	Domain_start	Domain_end	Domain_Accession	Domain_Name	Domain_Length	Individual_E.value	Conditional_E.value	Annotation_in_Genome_Database
FaBBX25a1	1	47	PF00643.24	zf-B_box	42	2.5e-05	1.4e-09	maker-Fvb4-2-augustus-gene-158.32-mRNA-1
FaBBX25a1	52	98	PF00643.24	zf-B_box	42	1.5e-08	8.3e-13	maker-Fvb4-2-augustus-gene-158.32-mRNA-1
FaBBX6a2	283	326	PF06203.14	CCT	44	3.1e-17	3.5e-21	maker-Fvb4-2-augustus-gene-170.12-mRNA-1
FaBBX6a2	55	102	PF00643.24	zf-B_box	42	3.5e-05	3.9e-09	maker-Fvb4-2-augustus-gene-170.12-mRNA-1
FaBBX11a1	375	418	PF06203.14	CCT	44	9.1e-16	1e-19	maker-Fvb2-1-augustus-gene-162.31-mRNA-1
FaBBX11a1	54	101	PF00643.24	zf-B_box	42	2.5e-06	2.8e-10	maker-Fvb2-1-augustus-gene-162.31-mRNA-1
FaBBX11a1	97	143	PF00643.24	zf-B_box	42	5.8e-07	6.4e-11	maker-Fvb2-1-augustus-gene-162.31-mRNA-1
FaBBX21b1	55	99	PF00643.24	zf-B_box	42	6.7e-07	3.8e-11	maker-Fvb2-1-augustus-gene-252.47-mRNA-1
FaBBX5a1	255	298	PF06203.14	CCT	44	7.9e-18	8.8e-22	maker-Fvb2-1-augustus-gene-264.73-mRNA-1
FaBBX5a1	5	49	PF00643.24	zf-B_box	42	1.2e-06	1.3e-10	maker-Fvb2-1-augustus-gene-264.73-mRNA-1
FaBBX5a1	47	94	PF00643.24	zf-B_box	42	1.8e-07	2e-11	maker-Fvb2-1-augustus-gene-264.73-mRNA-1
FaBBX28b1	1	47	PF00643.24	zf-B_box	42	6.2e-06	3.5e-10	maker-Fvb3-1-augustus-gene-192.18-mRNA-1
FaBBX22a1	1	47	PF00643.24	zf-B_box	42	2e-05	1.1e-09	maker-Fvb3-1-augustus-gene-218.51-mRNA-1
FaBBX22a1	50	97	PF00643.24	zf-B_box	42	2.9e-07	1.6e-11	maker-Fvb3-1-augustus-gene-218.51-mRNA-1
FaBBX28a1	1	45	PF00643.24	zf-B_box	42	2.3e-07	1.3e-11	augustus_masked-Fvb3-1-processed-gene-301.7-mRNA-1
FaBBX1a1	403	446	PF06203.14	CCT	44	1.6e-17	1.7e-21	maker-Fvb6-1-augustus-gene-48.60-mRNA-1
FaBBX1a1	148	195	PF00643.24	zf-B_box	42	2e-07	2.2e-11	maker-Fvb6-1-augustus-gene-48.60-mRNA-1
FaBBX28c1	1	45	PF00643.24	zf-B_box	42	5.7e-07	3.2e-11	maker-Fvb6-1-augustus-gene-58.64-mRNA-1
FaBBX16a4	410	453	PF06203.14	CCT	44	1.4e-17	1.6e-21	snap_masked-Fvb5-3-processed-gene-212.34-mRNA-1
FaBBX16a4	14	61	PF00643.24	zf-B_box	42	1.2e-06	1.3e-10	snap_masked-Fvb5-3-processed-gene-212.34-mRNA-1
FaBBX28a3	1	45	PF00643.24	zf-B_box	42	2.1e-07	1.2e-11	augustus_masked-Fvb3-3-processed-gene-2.5-mRNA-1
FaBBX22a3	1	47	PF00643.24	zf-B_box	42	2e-05	1.1e-09	maker-Fvb3-3-augustus-gene-84.31-mRNA-1
FaBBX22a3	50	97	PF00643.24	zf-B_box	42	2.9e-07	1.6e-11	maker-Fvb3-3-augustus-gene-84.31-mRNA-1
FaBBX28b3	1	47	PF00643.24	zf-B_box	42	1.3e-05	7.4e-10	maker-Fvb3-3-augustus-gene-110.38-mRNA-1
FaBBX19a1	1	47	PF00643.24	zf-B_box	42	1.2e-05	6.7e-10	maker-Fvb1-1-augustus-gene-216.44-mRNA-1
FaBBX19a1	51	95	PF00643.24	zf-B_box	42	1.4e-06	8.1e-11	maker-Fvb1-1-augustus-gene-216.44-mRNA-1
FaBBX28b4	1	47	PF00643.24	zf-B_box	42	1.3e-05	7.5e-10	maker-Fvb3-4-augustus-gene-178.47-mRNA-1
FaBBX22a4	50	97	PF00643.24	zf-B_box	42	4.2e-07	2.3e-11	maker-Fvb3-4-augustus-gene-205.43-mRNA-1
FaBBX28a4	1	45	PF00643.24	zf-B_box	42	2.1e-07	1.2e-11	augustus_masked-Fvb3-4-processed-gene-275.11-mRNA-1
FaBBX6a1	283	326	PF06203.14	CCT	44	1.2e-17	1.4e-21	maker-Fvb4-1-augustus-gene-70.19-mRNA-1
FaBBX6a1	13	57	PF00643.24	zf-B_box	42	3.7e-05	4.1e-09	maker-Fvb4-1-augustus-gene-70.19-mRNA-1
FaBBX6a1	55	102	PF00643.24	zf-B_box	42	1.1e-05	1.2e-09	maker-Fvb4-1-augustus-gene-70.19-mRNA-1
FaBBX15a1	390	433	PF06203.14	CCT	44	1.1e-17	1.2e-21	maker-Fvb4-1-augustus-gene-151.38-mRNA-1
FaBBX15a1	22	69	PF00643.24	zf-B_box	42	1.1e-07	1.2e-11	maker-Fvb4-1-augustus-gene-151.38-mRNA-1
FaBBX1a3	313	356	PF06203.14	CCT	44	1.2e-17	1.3e-21	maker-Fvb6-3-augustus-gene-0.33-mRNA-1
FaBBX1a3	14	61	PF00643.24	zf-B_box	42	5.8e-06	6.5e-10	maker-Fvb6-3-augustus-gene-0.33-mRNA-1
FaBBX1a3	57	104	PF00643.24	zf-B_box	42	1.4e-07	1.5e-11	maker-Fvb6-3-augustus-gene-0.33-mRNA-1
FaBBX28c3	1	45	PF00643.24	zf-B_box	42	1.9e-06	1.1e-10	maker-Fvb6-3-augustus-gene-50.43-mRNA-1
FaBBX29a2	1	47	PF00643.24	zf-B_box	42	1.6e-06	8.8e-11	augustus_masked-Fvb6-3-processed-gene-98.11-mRNA-1
FaBBX19a4	1	47	PF00643.24	zf-B_box	42	2e-05	1.1e-09	maker-Fvb1-4-augustus-gene-58.51-mRNA-1
FaBBX29a1	1	47	PF00643.24	zf-B_box	42	1.4e-06	8.1e-11	augustus_masked-Fvb6-2-processed-gene-6.6-mRNA-1
FaBBX1a2	315	358	PF06203.14	CCT	44	1.2e-17	1.3e-21	maker-Fvb6-2-augustus-gene-317.47-mRNA-1
FaBBX1a2	16	61	PF00643.24	zf-B_box	42	1.4e-05	1.6e-09	maker-Fvb6-2-augustus-gene-317.47-mRNA-1
FaBBX1a2	57	104	PF00643.24	zf-B_box	42	3e-07	3.3e-11	maker-Fvb6-2-augustus-gene-317.47-mRNA-1
FaBBX28c2	1	45	PF00643.24	zf-B_box	42	2.1e-06	1.1e-10	augustus_masked-Fvb6-2-processed-gene-327.10-mRNA-1
FaBBX16a1	386	429	PF06203.14	CCT	44	1.3e-17	1.4e-21	maker-Fvb5-1-augustus-gene-62.74-mRNA-1
FaBBX16a1	14	61	PF00643.24	zf-B_box	42	1.1e-06	1.2e-10	maker-Fvb5-1-augustus-gene-62.74-mRNA-1
FaBBX16a2	386	429	PF06203.14	CCT	44	1.3e-17	1.4e-21	maker-Fvb5-1-augustus-gene-77.70-mRNA-1
FaBBX16a2	14	61	PF00643.24	zf-B_box	42	1.1e-06	1.2e-10	maker-Fvb5-1-augustus-gene-77.70-mRNA-1
FaBBX19a3	1	47	PF00643.24	zf-B_box	42	1.5e-05	8.1e-10	maker-Fvb1-3-snap-gene-65.61-mRNA-1
FaBBX29a3	1	43	PF00643.24	zf-B_box	42	9.5e-06	5.3e-10	augustus_masked-Fvb6-4-processed-gene-277.11-mRNA-1
FaBBX28c4	1	45	PF00643.24	zf-B_box	42	3e-06	1.7e-10	snap_masked-Fvb6-4-processed-gene-318.22-mRNA-1
FaBBX1a4	313	356	PF06203.14	CCT	44	1.2e-17	1.3e-21	maker-Fvb6-4-augustus-gene-327.56-mRNA-1
FaBBX1a4	17	62	PF00643.24	zf-B_box	42	7.7e-06	8.6e-10	maker-Fvb6-4-augustus-gene-327.56-mRNA-1
FaBBX1a4	59	106	PF00643.24	zf-B_box	42	1.5e-07	1.7e-11	maker-Fvb6-4-augustus-gene-327.56-mRNA-1
FaBBX21b2	48	95	PF00643.24	zf-B_box	42	4.1e-05	2.3e-09	maker-Fvb2-3-augustus-gene-36.57-mRNA-1
FaBBX11a2	24	71	PF00643.24	zf-B_box	42	2.1e-06	1.2e-10	augustus_masked-Fvb2-3-processed-gene-86.5-mRNA-1
FaBBX11a2	67	113	PF00643.24	zf-B_box	42	4.9e-07	2.7e-11	augustus_masked-Fvb2-3-processed-gene-86.5-mRNA-1
FaBBX15a2	393	436	PF06203.14	CCT	44	1.7e-17	1.9e-21	maker-Fvb4-3-augustus-gene-52.49-mRNA-1
FaBBX15a2	22	69	PF00643.24	zf-B_box	42	1.3e-07	1.5e-11	maker-Fvb4-3-augustus-gene-52.49-mRNA-1
FaBBX15a3	393	436	PF06203.14	CCT	44	1.7e-17	1.9e-21	maker-Fvb4-3-augustus-gene-80.43-mRNA-1
FaBBX15a3	22	69	PF00643.24	zf-B_box	42	1.3e-07	1.5e-11	maker-Fvb4-3-augustus-gene-80.43-mRNA-1
FaBBX25a2	78	124	PF00643.24	zf-B_box	42	3.9e-05	2.2e-09	maker-Fvb4-3-snap-gene-221.64-mRNA-1
FaBBX25a2	129	174	PF00643.24	zf-B_box	42	5.4e-08	3e-12	maker-Fvb4-3-snap-gene-221.64-mRNA-1
FaBBX6a3	283	326	PF06203.14	CCT	44	3.8e-18	4.3e-22	maker-Fvb4-3-augustus-gene-252.28-mRNA-1
FaBBX6a3	13	57	PF00643.24	zf-B_box	42	3.8e-05	4.2e-09	maker-Fvb4-3-augustus-gene-252.28-mRNA-1
FaBBX6a3	55	102	PF00643.24	zf-B_box	42	5.7e-06	6.3e-10	maker-Fvb4-3-augustus-gene-252.28-mRNA-1
FaBBX19a2	1	47	PF00643.24	zf-B_box	42	1.3e-05	7.1e-10	maker-Fvb1-2-augustus-gene-80.38-mRNA-1
FaBBX19a2	51	95	PF00643.24	zf-B_box	42	4.2e-06	2.3e-10	maker-Fvb1-2-augustus-gene-80.38-mRNA-1
FaBBX16a5	388	431	PF06203.14	CCT	44	1.3e-17	1.5e-21	maker-Fvb5-4-augustus-gene-61.61-mRNA-1
FaBBX16a5	14	61	PF00643.24	zf-B_box	42	1.1e-06	1.2e-10	maker-Fvb5-4-augustus-gene-61.61-mRNA-1
FaBBX21b3	55	99	PF00643.24	zf-B_box	42	5.6e-07	3.1e-11	maker-Fvb2-4-augustus-gene-249.53-mRNA-1
FaBBX5a2	275	318	PF06203.14	CCT	44	8.6e-18	9.6e-22	maker-Fvb2-4-augustus-gene-265.125-mRNA-1
FaBBX5a2	25	69	PF00643.24	zf-B_box	42	1.3e-06	1.4e-10	maker-Fvb2-4-augustus-gene-265.125-mRNA-1
FaBBX5a2	67	114	PF00643.24	zf-B_box	42	1.9e-07	2.1e-11	maker-Fvb2-4-augustus-gene-265.125-mRNA-1
FaBBX21a1	1	47	PF00643.24	zf-B_box	42	1.6e-06	9.1e-11	maker-Fvb2-2-augustus-gene-161.27-mRNA-1
FaBBX21a1	53	97	PF00643.24	zf-B_box	42	8.8e-06	4.9e-10	maker-Fvb2-2-augustus-gene-161.27-mRNA-1
FaBBX28a2	1	45	PF00643.24	zf-B_box	42	2.4e-07	1.4e-11	snap_masked-Fvb3-2-processed-gene-16.40-mRNA-1
FaBBX22a2	50	97	PF00643.24	zf-B_box	42	2.8e-07	1.6e-11	maker-Fvb3-2-augustus-gene-99.44-mRNA-1
FaBBX28b2	1	47	PF00643.24	zf-B_box	42	1.3e-05	7.1e-10	maker-Fvb3-2-augustus-gene-126.22-mRNA-1
FaBBX15a4	387	430	PF06203.14	CCT	44	1.7e-17	1.8e-21	maker-Fvb4-4-augustus-gene-48.45-mRNA-1
FaBBX15a4	20	67	PF00643.24	zf-B_box	42	1.3e-07	1.4e-11	maker-Fvb4-4-augustus-gene-48.45-mRNA-1
FaBBX25a3	32	78	PF00643.24	zf-B_box	42	3.1e-05	3.4e-09	maker-Fvb4-4-snap-gene-165.32-mRNA-1
FaBBX25a3	83	129	PF00643.24	zf-B_box	42	1.8e-08	2e-12	maker-Fvb4-4-snap-gene-165.32-mRNA-1
FaBBX6a4	280	323	PF06203.14	CCT	44	5.9e-18	6.6e-22	maker-Fvb4-4-augustus-gene-205.14-mRNA-1
FaBBX6a4	10	54	PF00643.24	zf-B_box	42	4.4e-05	4.9e-09	maker-Fvb4-4-augustus-gene-205.14-mRNA-1
FaBBX6a4	52	99	PF00643.24	zf-B_box	42	5.6e-06	6.3e-10	maker-Fvb4-4-augustus-gene-205.14-mRNA-1
FaBBX16a3	389	432	PF06203.14	CCT	44	1.3e-17	1.5e-21	maker-Fvb5-2-augustus-gene-69.49-mRNA-1
FaBBX16a3	14	61	PF00643.24	zf-B_box	42	1.1e-06	1.2e-10	maker-Fvb5-2-augustus-gene-69.49-mRNA-1
FvBBX19a	1	47	PF00643.24	zf-B_box	42	8.6e-06	4.8e-10	FvH4_1g12110.1
FvBBX19a	51	95	PF00643.24	zf-B_box	42	1.1e-06	5.9e-11	FvH4_1g12110.1
FvBBX6a	283	326	PF06203.14	CCT	44	3.8e-18	4.3e-22	FvH4_4g08980.1
FvBBX6a	13	57	PF00643.24	zf-B_box	42	3.8e-05	4.2e-09	FvH4_4g08980.1
FvBBX6a	55	102	PF00643.24	zf-B_box	42	5.7e-06	6.3e-10	FvH4_4g08980.1
FvBBX25a	1	47	PF00643.24	zf-B_box	42	2.5e-05	1.4e-09	FvH4_4g10930.1
FvBBX25a	52	97	PF00643.24	zf-B_box	42	3.5e-08	2e-12	FvH4_4g10930.1
FvBBX15a	393	436	PF06203.14	CCT	44	1.7e-17	1.9e-21	FvH4_4g27390.1
FvBBX15a	22	69	PF00643.24	zf-B_box	42	1.3e-07	1.5e-11	FvH4_4g27390.1
FvBBX29a	1	47	PF00643.24	zf-B_box	42	1.5e-06	8.5e-11	FvH4_6g37140.1
FvBBX22b	2	47	PF00643.24	zf-B_box	42	4e-05	2.2e-09	FvH4_6g37790.1
FvCO	316	359	PF06203.14	CCT	44	1.2e-17	1.3e-21	FvH4_6g45860.1
FvCO	57	104	PF00643.24	zf-B_box	42	2.7e-07	3e-11	FvH4_6g45860.1
FvBBX28c	1	45	PF00643.24	zf-B_box	42	2.5e-06	1.4e-10	FvH4_6g44270.1
FvBBX21a	1	47	PF00643.24	zf-B_box	42	1.6e-06	9.1e-11	FvH4_2g10070.1
FvBBX21a	53	97	PF00643.24	zf-B_box	42	8.8e-06	4.9e-10	FvH4_2g10070.1
FvBBX11a	26	73	PF00643.24	zf-B_box	42	2.4e-06	1.4e-10	FvH4_2g24910.1
FvBBX11a	69	115	PF00643.24	zf-B_box	42	2.2e-06	1.2e-10	FvH4_2g24910.1
FvBBX21b	55	99	PF00643.24	zf-B_box	42	6.7e-07	3.7e-11	FvH4_2g38990.1
FvBBX5a	251	294	PF06203.14	CCT	44	7.7e-18	8.6e-22	FvH4_2g41420.1
FvBBX5a	5	49	PF00643.24	zf-B_box	42	1.1e-06	1.3e-10	FvH4_2g41420.1
FvBBX5a	47	94	PF00643.24	zf-B_box	42	1.7e-07	1.9e-11	FvH4_2g41420.1
FvBBX28a	1	45	PF00643.24	zf-B_box	42	2.1e-07	1.2e-11	FvH4_3g03640.1
FvBBX22a	50	97	PF00643.24	zf-B_box	42	4.2e-07	2.3e-11	FvH4_3g17750.1
FvBBX28b	1	47	PF00643.24	zf-B_box	42	1.3e-05	7.5e-10	FvH4_3g21230.1
FvBBX16a	386	429	PF06203.14	CCT	44	1.3e-17	1.4e-21	FvH4_5g12150.1
FvBBX16a	14	61	PF00643.24	zf-B_box	42	1.1e-06	1.2e-10	FvH4_5g12150.1
