# Supplementary material for: An Evolutionary Analysis of B-Box Transcription Factors in Strawberry Reveals the Role of FaBBx28c1 in the Regulation of Flowering Time
Source: Int J Mol Sci. 2021 Oct 29;22(21):11766. doi: 10.3390/ijms222111766 (PMC8583817; doi:10.3390/ijms222111766)
Supplement: Supplementary file 1 [file ijms-22-11766-s001.zip › SFiles/Table S3.xlsx]

## Sheet: TableS3
Classification of duplicated BBX genes
GeneID	Duplication Type
maker-Fvb4-2-augustus-gene-158.32-mRNA-1	WGD or segmental duplication
maker-Fvb4-2-augustus-gene-170.12-mRNA-1	WGD or segmental duplication
maker-Fvb2-1-augustus-gene-162.31-mRNA-1	WGD or segmental duplication
maker-Fvb2-1-augustus-gene-252.47-mRNA-1	WGD or segmental duplication
maker-Fvb2-1-augustus-gene-264.73-mRNA-1	WGD or segmental duplication
maker-Fvb3-1-augustus-gene-192.18-mRNA-1	WGD or segmental duplication
maker-Fvb3-1-augustus-gene-218.51-mRNA-1	WGD or segmental duplication
augustus_masked-Fvb3-1-processed-gene-301.7-mRNA-1	WGD or segmental duplication
maker-Fvb6-1-augustus-gene-48.60-mRNA-1	WGD or segmental duplication
maker-Fvb6-1-augustus-gene-58.64-mRNA-1	WGD or segmental duplication
snap_masked-Fvb5-3-processed-gene-212.34-mRNA-1	WGD or segmental duplication
augustus_masked-Fvb3-3-processed-gene-2.5-mRNA-1	WGD or segmental duplication
maker-Fvb3-3-augustus-gene-84.31-mRNA-1	WGD or segmental duplication
maker-Fvb3-3-augustus-gene-110.38-mRNA-1	WGD or segmental duplication
maker-Fvb1-1-augustus-gene-216.44-mRNA-1	WGD or segmental duplication
maker-Fvb3-4-augustus-gene-178.47-mRNA-1	WGD or segmental duplication
maker-Fvb3-4-augustus-gene-205.43-mRNA-1	WGD or segmental duplication
augustus_masked-Fvb3-4-processed-gene-275.11-mRNA-1	WGD or segmental duplication
maker-Fvb4-1-augustus-gene-70.19-mRNA-1	WGD or segmental duplication
maker-Fvb4-1-augustus-gene-151.38-mRNA-1	WGD or segmental duplication
maker-Fvb6-3-augustus-gene-0.33-mRNA-1	Dispersed duplication
maker-Fvb6-3-augustus-gene-50.43-mRNA-1	WGD or segmental duplication
augustus_masked-Fvb6-3-processed-gene-98.11-mRNA-1	WGD or segmental duplication
maker-Fvb1-4-augustus-gene-58.51-mRNA-1	WGD or segmental duplication
augustus_masked-Fvb6-2-processed-gene-6.6-mRNA-1	WGD or segmental duplication
maker-Fvb6-2-augustus-gene-317.47-mRNA-1	WGD or segmental duplication
augustus_masked-Fvb6-2-processed-gene-327.10-mRNA-1	WGD or segmental duplication
maker-Fvb5-1-augustus-gene-62.74-mRNA-1	WGD or segmental duplication
maker-Fvb5-1-augustus-gene-77.70-mRNA-1	WGD or segmental duplication
maker-Fvb1-3-snap-gene-65.61-mRNA-1	WGD or segmental duplication
augustus_masked-Fvb6-4-processed-gene-277.11-mRNA-1	WGD or segmental duplication
snap_masked-Fvb6-4-processed-gene-318.22-mRNA-1	WGD or segmental duplication
maker-Fvb6-4-augustus-gene-327.56-mRNA-1	WGD or segmental duplication
maker-Fvb2-3-augustus-gene-36.57-mRNA-1	WGD or segmental duplication
augustus_masked-Fvb2-3-processed-gene-86.5-mRNA-1	WGD or segmental duplication
maker-Fvb4-3-augustus-gene-52.49-mRNA-1	WGD or segmental duplication
maker-Fvb4-3-augustus-gene-80.43-mRNA-1	WGD or segmental duplication
maker-Fvb4-3-snap-gene-221.64-mRNA-1	WGD or segmental duplication
maker-Fvb4-3-augustus-gene-252.28-mRNA-1	WGD or segmental duplication
maker-Fvb1-2-augustus-gene-80.38-mRNA-1	WGD or segmental duplication
maker-Fvb5-4-augustus-gene-61.61-mRNA-1	WGD or segmental duplication
maker-Fvb2-4-augustus-gene-249.53-mRNA-1	WGD or segmental duplication
maker-Fvb2-4-augustus-gene-265.125-mRNA-1	WGD or segmental duplication
maker-Fvb2-2-augustus-gene-161.27-mRNA-1	Dispersed duplication
snap_masked-Fvb3-2-processed-gene-16.40-mRNA-1	WGD or segmental duplication
maker-Fvb3-2-augustus-gene-99.44-mRNA-1	WGD or segmental duplication
maker-Fvb3-2-augustus-gene-126.22-mRNA-1	WGD or segmental duplication
maker-Fvb4-4-augustus-gene-48.45-mRNA-1	WGD or segmental duplication
maker-Fvb4-4-snap-gene-165.32-mRNA-1	WGD or segmental duplication
maker-Fvb4-4-augustus-gene-205.14-mRNA-1	WGD or segmental duplication
maker-Fvb5-2-augustus-gene-69.49-mRNA-1	WGD or segmental duplication
FvH4_1g12110.1	WGD or segmental duplication
FvH4_4g08980.1	Dispersed duplication
FvH4_4g10930.1	Dispersed duplication
FvH4_4g27390.1	WGD or segmental duplication
FvH4_6g37140.1	Dispersed duplication
FvH4_6g37790.1	Dispersed duplication
FvH4_6g45860.1	Dispersed duplication
FvH4_6g44270.1	WGD or segmental duplication
FvH4_2g10070.1	WGD or segmental duplication
FvH4_2g24910.1	Dispersed duplication
FvH4_2g38990.1	WGD or segmental duplication
FvH4_2g41420.1	Dispersed duplication
FvH4_3g03640.1	WGD or segmental duplication
FvH4_3g17750.1	Dispersed duplication
FvH4_3g21230.1	WGD or segmental duplication
FvH4_5g12150.1	WGD or segmental duplication
