# Supplementary material for: An Evolutionary Analysis of B-Box Transcription Factors in Strawberry Reveals the Role of FaBBx28c1 in the Regulation of Flowering Time
Source: Int J Mol Sci. 2021 Oct 29;22(21):11766. doi: 10.3390/ijms222111766 (PMC8583817; doi:10.3390/ijms222111766)
Supplement: Supplementary file 1 [file ijms-22-11766-s001.zip › SFiles/Table S4.xlsx]

## Sheet: Table S4
Position of duplicated FaBBX gene pairs
Gene1	Gene2	DupType	Gene1_ChromeNumber	Gene1StarPosition	Gene1EndPosition	Gene2_ChromeNumber	Gene2StarPosition	Gene2EndPosition
maker-Fvb1-1-augustus-gene-216.44-mRNA-1	maker-Fvb1-2-augustus-gene-80.38-mRNA-1	Col	Fvb1-1	21591228	21594215	Fvb1-2	8043673	8046542
maker-Fvb1-1-augustus-gene-216.44-mRNA-1	maker-Fvb1-3-snap-gene-65.61-mRNA-1	Col	Fvb1-1	21591228	21594215	Fvb1-3	6572825	6575695
maker-Fvb1-1-augustus-gene-216.44-mRNA-1	maker-Fvb1-4-augustus-gene-58.51-mRNA-1	Col	Fvb1-1	21591228	21594215	Fvb1-4	5806104	5808546
maker-Fvb1-2-augustus-gene-80.38-mRNA-1	maker-Fvb1-4-augustus-gene-58.51-mRNA-1	Col	Fvb1-2	8043673	8046542	Fvb1-4	5806104	5808546
maker-Fvb2-1-augustus-gene-252.47-mRNA-1	maker-Fvb2-3-augustus-gene-36.57-mRNA-1	Col	Fvb2-1	25274881	25276710	Fvb2-3	3657688	3659663
maker-Fvb2-1-augustus-gene-162.31-mRNA-1	augustus_masked-Fvb2-3-processed-gene-86.5-mRNA-1	Col	Fvb2-1	16213538	16216782	Fvb2-3	8627281	8630553
maker-Fvb2-1-augustus-gene-264.73-mRNA-1	maker-Fvb2-4-augustus-gene-265.125-mRNA-1	Col	Fvb2-1	26519718	26521143	Fvb2-4	26671535	26673679
maker-Fvb2-1-augustus-gene-252.47-mRNA-1	maker-Fvb2-4-augustus-gene-249.53-mRNA-1	Col	Fvb2-1	25274881	25276710	Fvb2-4	24931095	24932933
maker-Fvb2-3-augustus-gene-36.57-mRNA-1	maker-Fvb2-4-augustus-gene-249.53-mRNA-1	Col	Fvb2-3	3657688	3659663	Fvb2-4	24931095	24932933
augustus_masked-Fvb3-1-processed-gene-301.7-mRNA-1	snap_masked-Fvb3-2-processed-gene-16.40-mRNA-1	Col	Fvb3-1	30134880	30135431	Fvb3-2	1679397	1679972
augustus_masked-Fvb3-1-processed-gene-301.7-mRNA-1	maker-Fvb3-2-augustus-gene-126.22-mRNA-1	Col	Fvb3-1	30134880	30135431	Fvb3-2	12684482	12685968
maker-Fvb3-1-augustus-gene-192.18-mRNA-1	maker-Fvb3-2-augustus-gene-126.22-mRNA-1	Col	Fvb3-1	19278758	19282545	Fvb3-2	12684482	12685968
maker-Fvb3-1-augustus-gene-218.51-mRNA-1	maker-Fvb3-2-augustus-gene-99.44-mRNA-1	Col	Fvb3-1	21807941	21809909	Fvb3-2	9918680	9920665
maker-Fvb3-1-augustus-gene-192.18-mRNA-1	maker-Fvb3-3-augustus-gene-110.38-mRNA-1	Col	Fvb3-1	19278758	19282545	Fvb3-3	11072697	11074075
maker-Fvb3-1-augustus-gene-218.51-mRNA-1	maker-Fvb3-3-augustus-gene-84.31-mRNA-1	Col	Fvb3-1	21807941	21809909	Fvb3-3	8465039	8466864
augustus_masked-Fvb3-1-processed-gene-301.7-mRNA-1	augustus_masked-Fvb3-3-processed-gene-2.5-mRNA-1	Col	Fvb3-1	30134880	30135431	Fvb3-3	254202	254753
augustus_masked-Fvb3-1-processed-gene-301.7-mRNA-1	augustus_masked-Fvb3-4-processed-gene-275.11-mRNA-1	Col	Fvb3-1	30134880	30135431	Fvb3-4	27517757	27518311
maker-Fvb3-1-augustus-gene-218.51-mRNA-1	maker-Fvb3-4-augustus-gene-205.43-mRNA-1	Col	Fvb3-1	21807941	21809909	Fvb3-4	20490618	20492499
maker-Fvb3-1-augustus-gene-192.18-mRNA-1	maker-Fvb3-4-augustus-gene-178.47-mRNA-1	Col	Fvb3-1	19278758	19282545	Fvb3-4	17872364	17874227
maker-Fvb3-2-augustus-gene-99.44-mRNA-1	maker-Fvb3-3-augustus-gene-84.31-mRNA-1	Col	Fvb3-2	9918680	9920665	Fvb3-3	8465039	8466864
maker-Fvb3-2-augustus-gene-126.22-mRNA-1	maker-Fvb3-3-augustus-gene-110.38-mRNA-1	Col	Fvb3-2	12684482	12685968	Fvb3-3	11072697	11074075
snap_masked-Fvb3-2-processed-gene-16.40-mRNA-1	augustus_masked-Fvb3-3-processed-gene-2.5-mRNA-1	Col	Fvb3-2	1679397	1679972	Fvb3-3	254202	254753
snap_masked-Fvb3-2-processed-gene-16.40-mRNA-1	augustus_masked-Fvb3-4-processed-gene-275.11-mRNA-1	Col	Fvb3-2	1679397	1679972	Fvb3-4	27517757	27518311
maker-Fvb3-2-augustus-gene-99.44-mRNA-1	maker-Fvb3-4-augustus-gene-205.43-mRNA-1	Col	Fvb3-2	9918680	9920665	Fvb3-4	20490618	20492499
maker-Fvb3-2-augustus-gene-126.22-mRNA-1	maker-Fvb3-4-augustus-gene-178.47-mRNA-1	Col	Fvb3-2	12684482	12685968	Fvb3-4	17872364	17874227
snap_masked-Fvb3-2-processed-gene-16.40-mRNA-1	maker-Fvb3-4-augustus-gene-178.47-mRNA-1	Col	Fvb3-2	1679397	1679972	Fvb3-4	17872364	17874227
maker-Fvb3-3-augustus-gene-84.31-mRNA-1	maker-Fvb3-4-augustus-gene-205.43-mRNA-1	Col	Fvb3-3	8465039	8466864	Fvb3-4	20490618	20492499
maker-Fvb3-3-augustus-gene-110.38-mRNA-1	maker-Fvb3-4-augustus-gene-178.47-mRNA-1	Col	Fvb3-3	11072697	11074075	Fvb3-4	17872364	17874227
augustus_masked-Fvb3-3-processed-gene-2.5-mRNA-1	augustus_masked-Fvb3-4-processed-gene-275.11-mRNA-1	Col	Fvb3-3	254202	254753	Fvb3-4	27517757	27518311
maker-Fvb4-1-augustus-gene-70.19-mRNA-1	maker-Fvb4-2-augustus-gene-170.12-mRNA-1	Col	Fvb4-1	6993858	6995627	Fvb4-2	17021399	17022933
maker-Fvb4-1-augustus-gene-151.38-mRNA-1	maker-Fvb4-3-augustus-gene-52.49-mRNA-1	Col	Fvb4-1	15105227	15107270	Fvb4-3	5273894	5275967
maker-Fvb4-1-augustus-gene-151.38-mRNA-1	maker-Fvb4-3-augustus-gene-80.43-mRNA-1	Col	Fvb4-1	15105227	15107270	Fvb4-3	8005377	8007843
maker-Fvb4-1-augustus-gene-70.19-mRNA-1	maker-Fvb4-3-augustus-gene-252.28-mRNA-1	Col	Fvb4-1	6993858	6995627	Fvb4-3	25212080	25213602
maker-Fvb4-1-augustus-gene-151.38-mRNA-1	maker-Fvb4-4-augustus-gene-48.45-mRNA-1	Col	Fvb4-1	15105227	15107270	Fvb4-4	4846326	4848426
maker-Fvb4-1-augustus-gene-70.19-mRNA-1	maker-Fvb4-4-augustus-gene-205.14-mRNA-1	Col	Fvb4-1	6993858	6995627	Fvb4-4	20560438	20561965
maker-Fvb4-2-augustus-gene-158.32-mRNA-1	maker-Fvb4-3-snap-gene-221.64-mRNA-1	Col	Fvb4-2	15790973	15792958	Fvb4-3	22170971	22172912
maker-Fvb4-2-augustus-gene-170.12-mRNA-1	maker-Fvb4-4-augustus-gene-205.14-mRNA-1	Col	Fvb4-2	17021399	17022933	Fvb4-4	20560438	20561965
maker-Fvb4-2-augustus-gene-158.32-mRNA-1	maker-Fvb4-4-snap-gene-165.32-mRNA-1	Col	Fvb4-2	15790973	15792958	Fvb4-4	16532944	16534969
maker-Fvb4-3-augustus-gene-52.49-mRNA-1	maker-Fvb4-3-augustus-gene-80.43-mRNA-1	Col	Fvb4-3	5273894	5275967	Fvb4-3	8005377	8007843
maker-Fvb4-3-augustus-gene-80.43-mRNA-1	maker-Fvb4-4-augustus-gene-48.45-mRNA-1	Col	Fvb4-3	8005377	8007843	Fvb4-4	4846326	4848426
maker-Fvb4-3-augustus-gene-52.49-mRNA-1	maker-Fvb4-4-augustus-gene-48.45-mRNA-1	Col	Fvb4-3	5273894	5275967	Fvb4-4	4846326	4848426
maker-Fvb4-3-snap-gene-221.64-mRNA-1	maker-Fvb4-4-snap-gene-165.32-mRNA-1	Col	Fvb4-3	22170971	22172912	Fvb4-4	16532944	16534969
maker-Fvb5-1-augustus-gene-62.74-mRNA-1	maker-Fvb5-1-augustus-gene-77.70-mRNA-1	Col	Fvb5-1	6191072	6193388	Fvb5-1	7762195	7764407
maker-Fvb5-1-augustus-gene-77.70-mRNA-1	maker-Fvb5-2-augustus-gene-69.49-mRNA-1	Col	Fvb5-1	7762195	7764407	Fvb5-2	6939838	6942483
maker-Fvb5-1-augustus-gene-62.74-mRNA-1	maker-Fvb5-2-augustus-gene-69.49-mRNA-1	Col	Fvb5-1	6191072	6193388	Fvb5-2	6939838	6942483
maker-Fvb5-1-augustus-gene-77.70-mRNA-1	snap_masked-Fvb5-3-processed-gene-212.34-mRNA-1	Col	Fvb5-1	7762195	7764407	Fvb5-3	21256101	21258968
maker-Fvb5-1-augustus-gene-62.74-mRNA-1	snap_masked-Fvb5-3-processed-gene-212.34-mRNA-1	Col	Fvb5-1	6191072	6193388	Fvb5-3	21256101	21258968
maker-Fvb5-1-augustus-gene-77.70-mRNA-1	maker-Fvb5-4-augustus-gene-61.61-mRNA-1	Col	Fvb5-1	7762195	7764407	Fvb5-4	6134012	6136458
maker-Fvb5-1-augustus-gene-62.74-mRNA-1	maker-Fvb5-4-augustus-gene-61.61-mRNA-1	Col	Fvb5-1	6191072	6193388	Fvb5-4	6134012	6136458
maker-Fvb5-2-augustus-gene-69.49-mRNA-1	snap_masked-Fvb5-3-processed-gene-212.34-mRNA-1	Col	Fvb5-2	6939838	6942483	Fvb5-3	21256101	21258968
maker-Fvb5-2-augustus-gene-69.49-mRNA-1	maker-Fvb5-4-augustus-gene-61.61-mRNA-1	Col	Fvb5-2	6939838	6942483	Fvb5-4	6134012	6136458
snap_masked-Fvb5-3-processed-gene-212.34-mRNA-1	maker-Fvb5-4-augustus-gene-61.61-mRNA-1	Col	Fvb5-3	21256101	21258968	Fvb5-4	6134012	6136458
maker-Fvb6-1-augustus-gene-48.60-mRNA-1	maker-Fvb6-2-augustus-gene-317.47-mRNA-1	Col	Fvb6-1	4855251	4857749	Fvb6-2	31701067	31703453
maker-Fvb6-1-augustus-gene-58.64-mRNA-1	augustus_masked-Fvb6-2-processed-gene-327.10-mRNA-1	Col	Fvb6-1	5817792	5821296	Fvb6-2	32703450	32706577
maker-Fvb6-1-augustus-gene-58.64-mRNA-1	maker-Fvb6-3-augustus-gene-50.43-mRNA-1	Col	Fvb6-1	5817792	5821296	Fvb6-3	5075393	5078617
maker-Fvb6-1-augustus-gene-48.60-mRNA-1	maker-Fvb6-4-augustus-gene-327.56-mRNA-1	Col	Fvb6-1	4855251	4857749	Fvb6-4	32779044	32781445
maker-Fvb6-1-augustus-gene-58.64-mRNA-1	snap_masked-Fvb6-4-processed-gene-318.22-mRNA-1	Col	Fvb6-1	5817792	5821296	Fvb6-4	31825578	31828084
augustus_masked-Fvb6-2-processed-gene-327.10-mRNA-1	maker-Fvb6-3-augustus-gene-50.43-mRNA-1	Col	Fvb6-2	32703450	32706577	Fvb6-3	5075393	5078617
augustus_masked-Fvb6-2-processed-gene-6.6-mRNA-1	augustus_masked-Fvb6-3-processed-gene-98.11-mRNA-1	Col	Fvb6-2	682554	683321	Fvb6-3	9802477	9803271
maker-Fvb6-2-augustus-gene-317.47-mRNA-1	maker-Fvb6-4-augustus-gene-327.56-mRNA-1	Col	Fvb6-2	31701067	31703453	Fvb6-4	32779044	32781445
augustus_masked-Fvb6-2-processed-gene-327.10-mRNA-1	snap_masked-Fvb6-4-processed-gene-318.22-mRNA-1	Col	Fvb6-2	32703450	32706577	Fvb6-4	31825578	31828084
augustus_masked-Fvb6-2-processed-gene-6.6-mRNA-1	augustus_masked-Fvb6-4-processed-gene-277.11-mRNA-1	Col	Fvb6-2	682554	683321	Fvb6-4	27771063	27771845
augustus_masked-Fvb6-3-processed-gene-98.11-mRNA-1	augustus_masked-Fvb6-4-processed-gene-277.11-mRNA-1	Col	Fvb6-3	9802477	9803271	Fvb6-4	27771063	27771845
maker-Fvb6-3-augustus-gene-50.43-mRNA-1	snap_masked-Fvb6-4-processed-gene-318.22-mRNA-1	Col	Fvb6-3	5075393	5078617	Fvb6-4	31825578	31828084
