# Supplementary material for: An Evolutionary Analysis of B-Box Transcription Factors in Strawberry Reveals the Role of FaBBx28c1 in the Regulation of Flowering Time
Source: Int J Mol Sci. 2021 Oct 29;22(21):11766. doi: 10.3390/ijms222111766 (PMC8583817; doi:10.3390/ijms222111766)
Supplement: Supplementary file 1 [file ijms-22-11766-s001.zip › SFiles/Table S5.xlsx]

## Sheet: TableS5
Position of duplicated FvBBX gene pairs
Gene1	Gene2	DupType	Gene1ChrNumber	Gene1StarPosition	Gene1EndPosition	Gene2ChrNumber	Gene2StarPosition	Gene2EndPosition
FvH4_1g12110.1	FvH4_2g38990.1	Col	Fvb1	6615402	6618534	Fvb2	28109209	28111377
FvH4_2g10070.1	FvH4_2g38990.1	Col	Fvb2	8897464	8898927	Fvb2	28109209	28111377
FvH4_3g03640.1	FvH4_3g21230.1	Col	Fvb3	2045334	2045885	Fvb3	14224437	14225826
FvH4_3g03640.1	FvH4_6g44270.1	Col	Fvb3	2045334	2045885	Fvb6	34125442	34128499
FvH4_3g21230.1	FvH4_6g44270.1	Col	Fvb3	14224437	14225826	Fvb6	34125442	34128499
FvH4_4g27390.1	FvH4_5g12150.1	Col	Fvb4	28409275	28411534	Fvb5	6852197	6854626
