# Supplementary material for: An Evolutionary Analysis of B-Box Transcription Factors in Strawberry Reveals the Role of FaBBx28c1 in the Regulation of Flowering Time
Source: Int J Mol Sci. 2021 Oct 29;22(21):11766. doi: 10.3390/ijms222111766 (PMC8583817; doi:10.3390/ijms222111766)
Supplement: Supplementary file 1 [file ijms-22-11766-s001.zip › SFiles/Table S7.xlsx]

## Sheet: TableS7
Ka, Ks and Ka/Ks value of duplicated BBX gene pairs
Duplicate.1	Duplicate.2	Ka	Ks	Ka.Ks	P.Value
FaBBX19a1	FaBBX19a3	0.113436	0.199213	0.56942	0.0241293
FaBBX21b1	FaBBX21b2	0.0854549	0.658291	0.129813	1.28633e-05
FaBBX11a1	FaBBX11a2	0.0172759	0.064828	0.266488	0.000592011
FaBBX5a1	FaBBX5a2	0.00709244	0.0216452	0.327668	0.077914
FaBBX21b1	FaBBX21b3	0.0267931	0.0263292	1.01762	0.998041
FaBBX21b2	FaBBX21b3	0.0862188	0.514613	0.167541	1.24832e-05
FaBBX28a1	FaBBX28a2	0.0113752	0.0299418	0.37991	0.185352
FaBBX28b1	FaBBX28b2	0.0217047	0.0395592	0.548664	0.240724
FaBBX28a1	FaBBX28a3	0.0189978	0.0913452	0.207978	0.00174264
FaBBX28a1	FaBBX28a4	0.0168113	0.0678501	0.247772	0.00988743
FaBBX28b1	FaBBX28b4	0.0243663	0.0725919	0.335661	0.00397908
FaBBX22a2	FaBBX22a3	0.0140642	0.045408	0.30973	0.0142423
FaBBX28a2	FaBBX28b4	0.428053	1.97843	0.216361	1.07574e-13
FaBBX22a3	FaBBX22a4	0.0138248	0.0458677	0.301405	0.0123416
FaBBX28b3	FaBBX28b4	0.0166275	0.0469739	0.353973	0.0327177
FaBBX6a1	FaBBX6a2	0.0182426	0.0968429	0.188373	1.05134e-05
FaBBX15a1	FaBBX15a2	0.0229693	0.069491	0.330536	0.000493127
FaBBX15a1	FaBBX15a3	0.0247157	0.0762267	0.324239	0.000299322
FaBBX6a1	FaBBX6a3	0.0139408	0.0811279	0.171837	1.44608e-05
FaBBX15a1	FaBBX15a4	0.0144062	0.0233526	0.616901	0.326255
FaBBX15a2	FaBBX15a4	0.0153628	0.0576287	0.266583	0.000158013
FaBBX16a2	FaBBX16a3	0.0190421	0.0372339	0.511419	0.0453306
FaBBX16a1	FaBBX16a3	0.0175163	0.0346406	0.505658	0.0646715
FaBBX16a1	FaBBX16a4	0.0153183	0.0495533	0.309129	0.000804093
FaBBX16a2	FaBBX16a5	0.0149493	0.0533955	0.279973	0.000202592
FaBBX16a1	FaBBX16a5	0.0104656	0.0860343	0.121645	1.64474e-09
FaBBX16a3	FaBBX16a5	0.0173274	0.0279583	0.61976	0.223655
FaBBX16a4	FaBBX16a5	0.0152867	0.0429193	0.356174	0.00702434
FaBBX28c1	FaBBX28c2	0.049862	0.0582792	0.855571	0.596704
FaBBX28c1	FaBBX28c3	0.0359794	0.0416133	0.864613	0.830795
FaBBX28c1	FaBBX28c4	0.0396342	0.0752664	0.526585	0.113438
FaBBX29a1	FaBBX29a2	0.0145294	0.00488164	2.97635	0.399246
FaBBX28c2	FaBBX28c4	0.0548024	0.0475641	1.15218	0.855475
FaBBX28c3	FaBBX28c4	0.0564535	0.0572364	0.986322	1
FaBBX19a1	FaBBX19a2	0.00569911	0.0208937	0.272767	0.117784
FaBBX19a1	FaBBX19a4	0.101626	0.21275	0.477677	0.00466472
FaBBX19a2	FaBBX19a4	0.133175	0.287129	0.463815	0.00124434
FaBBX28a1	FaBBX28b2	0.412435	3.51734	0.117258	7.78461e-20
FaBBX22a1	FaBBX22a2	0.0120806	0.0452147	0.267183	0.0106356
FaBBX28b1	FaBBX28b3	0.0281973	0.0773086	0.364737	0.00822569
FaBBX22a1	FaBBX22a3	0.0136005	0.0157884	0.861419	0.690005
FaBBX22a1	FaBBX22a4	0.01586	0.0467125	0.339522	0.016847
FaBBX28b2	FaBBX28b3	0.0353712	0.0689601	0.512922	0.0656908
FaBBX28a2	FaBBX28a3	0.0101705	0.0625673	0.162553	0.00196979
FaBBX28a2	FaBBX28a4	0.0101519	0.0474019	0.214166	0.0137817
FaBBX22a2	FaBBX22a4	0.0137725	0.0874179	0.157548	1.10152e-05
FaBBX28b2	FaBBX28b4	0.0264697	0.0675603	0.391793	0.0229082
FaBBX6a1	FaBBX6a4	0.0127627	0.0797714	0.159991	1.48978e-05
FaBBX25a1	FaBBX25a2	0.0171265	0.0111563	1.53515	0.699921
FaBBX6a2	FaBBX6a4	0.0157481	0.0779104	0.202131	3.27159e-05
FaBBX25a1	FaBBX25a3	0.0190136	0.0282986	0.671893	0.535548
FaBBX15a2	FaBBX15a3	0.00195891	0.0124347	0.157536	0.0332533
FaBBX15a3	FaBBX15a4	0.0170753	0.0649456	0.262917	7.7021e-05
FaBBX25a2	FaBBX25a3	0.033811	0.0442262	0.764501	0.365898
FaBBX16a2	FaBBX16a4	0.0170409	0.0524746	0.324747	0.00090904
FaBBX16a3	FaBBX16a4	0.0200211	0.0246891	0.810928	0.682458
FaBBX1a1	FaBBX1a2	0.0128105	0.0853473	0.150099	1.8378e-07
FaBBX1a1	FaBBX1a4	0.018271	0.0754576	0.242135	2.62502e-05
FaBBX28c2	FaBBX28c3	0.0516909	0.0305551	1.69173	0.17789
FaBBX1a2	FaBBX1a4	0.0152366	0.0585788	0.260105	0.000436772
FaBBX29a1	FaBBX29a3	0.0277822	0.0309748	0.896931	0.803768
FaBBX29a2	FaBBX29a3	0.0267963	0.0296064	0.905084	0.805431
FvBBX28a	FvBBX28b	0.443111	3.07637	0.144037	1.50589e-15
FvBBX21a	FvBBX21b	0.351474	3.66226	0.095972	3.11823e-37
FvBBX28b	FvBBX28c	0.432225	3.7142	0.116371	9.52492e-24
FvBBX28a	FvBBX28c	0.392995	3.5876	0.109543	4.36745e-24
FvBBX19a	FvBBX21b	0.661756	3.44893	0.191873	1.39285e-23
FvBBX15a	FvBBX16a	0.418194	4.20892	0.0993589	2.1133e-41
