# Supplementary material for: An Evolutionary Analysis of B-Box Transcription Factors in Strawberry Reveals the Role of FaBBx28c1 in the Regulation of Flowering Time
Source: Int J Mol Sci. 2021 Oct 29;22(21):11766. doi: 10.3390/ijms222111766 (PMC8583817; doi:10.3390/ijms222111766)
Supplement: Supplementary file 1 [file ijms-22-11766-s001.zip › SFiles/Table S9.xlsx]

## Sheet: TableS9
Classification and annotation of cis-regulatory elements
MotifName	FunctionClassification	FuncAnnotation	MannualAnotation	Citation
TGACG-motif	MeJA-response element	cis-acting regulatory element involved in the MeJA-responsiveness	NA	NA
CCGTCC motif	Tissue-expression element	NA	related to meristem-specific activation	Isolation and functional analysis of 4-coumarate:coenzyme A ligase gene promoters from Salvia miltiorrhiza
ARE	Anaerobic induction element	cis-acting regulatory element essential for the anaerobic induction	NA	NA
AT-rich element	Light-responsive elements	binding site of AT-rich DNA binding protein (ATBP-1)	NA	NA
MBS	Drought-inducible element	MYB binding site involved in drought-inducibility	NA	NA
TGA-element	Auxin-response element	auxin-responsive element	NA	NA
GA-motif	Light-responsive elements	part of a Light responsive element	NA	NA
MYB-like sequence	MYB-related element	NA	NA	NA
O2-site	Zein metabolism regulation	cis-acting regulatory element involved in zein metabolism regulation	NA	NA
ERE	Ethylene-response element	NA	involved in responsive to ethylene in the ethylene-induced gene promoters	Involvement of ethylene in stress-induced expression of the TLC1.1 retrotransposon from Lycopersicon chilense Dun
CCGTCC-box	Tissue-expression element	NA	Meristem specific activation	Functional characterization of the promoter of pearl millet heat shock protein 10 (PgHsp10) in response to abiotic stresses in transgenic tobacco plants
DRE core	dehydration-responsive element	NA	dehydration-responsive element	VuDREB2A, a novel DREB2-type transcription factor in the drought-tolerant legume cowpea, mediates DRE-dependent expression of stress-responsive genes and confers enhanced drought resistance in transgenic Arabidopsis
Myb-binding site	MYB-related element	NA	NA	NA
Myb	MYB-related element	NA	NA	NA
MYC	MYC-related element	NA	NA	NA
CGTCA-motif	MeJA-response element	cis-acting regulatory element involved in the MeJA-responsiveness	NA	NA
GCN4_motif	Tissue-expression element	cis-regulatory element involved in endosperm expression	NA	NA
RY-element	Tissue-expression element	cis-acting regulatory element involved in seed-specific regulation	NA	NA
GATA-motif	Light-responsive elements	part of a Light responsive element	NA	NA
G-box	Light-responsive elements	cis-acting regulatory element involved in Light responsiveness	NA	NA
GTGGC-motif	Light-responsive elements	part of a Light responsive element	NA	NA
MRE	Light-responsive elements	MYB binding site involved in Light responsiveness	NA	NA
AP-1	Heavy metals stress-response	NA	activating protein binding sites	Multiple elements within the 50 distal enhancer of the mouse heme oxygenase-1 gene mediate induction by heavy metals,
ATCT-motif	Light-responsive elements	part of a conserved DNA module involved in Light responsiveness	NA	NA
CAT-box	Tissue-expression element	cis-acting regulatory element related to meristem expression	NA	NA
LTR	Low-temperature response element	cis-acting element involved in low-temperature responsiveness	NA	NA
ABRE	Abscisic acid response element	cis-acting element involved in the abscisic acid responsiveness	NA	NA
ATC-motif	Light-responsive elements	part of a conserved DNA module involved in Light responsiveness	NA	NA
chs-CMA2c	Light-responsive elements	part of a Light responsive element	NA	NA
G-Box	Light-responsive elements	cis-acting regulatory element involved in Light responsiveness	NA	NA
Box 4	Light-responsive elements	part of a conserved DNA module involved in Light responsiveness	NA	NA
chs-CMA1a	Light-responsive elements	part of a Light responsive element	NA	NA
AE-box	Light-responsive elements	part of a module for Light response	NA	NA
GT1-motif	Light-responsive elements	Light responsive element	NA	NA
P-box	Gibberellin-response element	gibberellin-responsive element	NA	NA
AuxRR-core	Auxin-response element	cis-acting regulatory element involved in auxin responsiveness	NA	NA
HD-Zip 1	Differentiation of cells	element involved in differentiation of the palisade mesophyll cells	NA	NA
Myc	MYC-related element	NA	NA	NA
MYB recognition site	MYB-related element	NA	NA	NA
circadian	Circadian control element	cis-acting regulatory element involved in circadian control	NA	NA
CCAAT-box	MYB-related element	MYBHv1 binding site	NA	NA
3-AF1 binding site	Light-responsive elements	Light responsive element	NA	NA
LAMP-element	Light-responsive elements	part of a Light responsive element	NA	NA
NON-box	Tissue-expression element	cis-acting regulatory element related to meristem specific activation	NA	NA
E2Fb	Differentiation of cells	NA	transcription activator that is involved in cell cycle regulation or in DNA replication by stimulating cell proliferation and delays differentiation	Arabidopsis E2F1 binds a sequence present in the promoter of S-phase-regulated gene AtCDC6 and is a member of a multigene family with differential activities
AC-II	Tissue-expression element	NA	involved in xylem specific expression	In-silico analysis of cis-acting regulatory elements of pathogenesis-related proteins of Arabidopsis thaliana and Oryza sativa
GC-motif	Anoxic-inducible element	enhancer-like element involved in anoxic specific inducibility	NA	NA
ACE	Light-responsive elements	cis-acting element involved in Light responsiveness	NA	NA
GARE-motif	Gibberellin-response element	gibberellin-responsive element	NA	NA
I-box	Light-responsive elements	part of a Light responsive element	NA	NA
AT~ABRE	Abscisic acid response element	NA	abscisic acid response element	responsiveness ACGT-containing abscisic acid response element (ABRE) and coupling element 3 (CE3) are functionally equivalent
Box II -like sequence	Bio-stress element	cis-acting regulatory element	associated with compensatory regrowth of soybean plants	Variation in GmAOS1 promoter is associated with soybean defense against insect attack
AT1-motif	Light-responsive elements	part of a Light responsive module	NA	NA
MBSI	MYB-related element	MYB binding site involved in flavonoid biosynthetic genes regulation	NA	NA
4cl-CMA1c	Light-responsive elements	Light responsive element	NA	NA
chs-CMA2a	Light-responsive elements	part of a Light responsive element	NA	NA
AT-rich sequence	Elicitor-mediated activation	element for maximal elicitor-mediated activation (2copies)	NA	NA
Gap-box	Light-responsive elements	part of a Light responsive element	NA	NA
P-box	Gibberellin-response element	gibberellin-responsive element and part of a Light responsive element	NA	NA
LS7	Light-responsive elements	part of a Light responsive element	NA	NA
